# Supplementary material for: TGF-β Isoforms and Local Environments Greatly Modulate Biological Nature of Human Retinal Pigment Epithelium Cells
Source: Bioengineering (Basel). 2024 Jun 7;11(6):581. doi: 10.3390/bioengineering11060581 (PMC11201039; doi:10.3390/bioengineering11060581)
Supplement: Supplementary file 1 [file bioengineering-11-00581-s001.zip]

Archive with 1 entries (1 files):
- bioengineering-2998830-supplementary.pdf
